# Supplementary material for: Maytenus octogona Superoxide Scavenging and Anti-Inflammatory Caspase-1 Inhibition Study Using Cyclic Voltammetry and Computational Docking Techniques
Source: Int J Mol Sci. 2023 Jun 28;24(13):10750. doi: 10.3390/ijms241310750 (PMC10341947; doi:10.3390/ijms241310750)
Supplement: Supplementary file 1 [file ijms-24-10750-s001.zip]

Archive with 1 entries (1 files):
- ijms-2477018-supplementary.pdf
